# Supplementary material for: Cost-Benefit Analysis of the Upland-Rice Root Architecture in Relation to Phosphate: 3D Simulations Highlight the Importance of S-Type Lateral Roots for Reducing the Pay-Off Time
Source: Front Plant Sci. 2021 Mar 12;12:641835. doi: 10.3389/fpls.2021.641835 (PMC7996052; doi:10.3389/fpls.2021.641835)
Supplement: Supplementary file 2 [file Table_2.xlsx]

## Sheet: Branchings
Table A: IBD input parameters for the root structure branching.											Table 3: L-type branching in Primary Root						Table 4: S-type branching in Primary Root						Table 5: S-type branching for other roots
		Root Class										L-type Laterals:						S-Type Laterals:						S-Type Laterals:
			Growth Rate Calculation type:			Modifier		Additional Modifier			Branch Emergence Delay:			1	day		Branch Emergence Delay:			1	day		Branch Emergence Delay:			1	day
Primary Root Branching (L-type)			Table 2			Normal		Yes			Branch Spatial Offset:			1.5	cm
Primary Root Branching (S-type)			Table 3			Normal		No									Branching Frequency:						Branching Frequency:
S-type Branching in Other Roots			Table 4			Normal		No			Branching Frequency			Frequency Multiplier			Type:	Normal					Type:	Normal
L type Branching on Nodal Root (Fast)			Table 5			Normal		No			day	cm					Mean:	0.15					Mean:	0.18
L type Branching on Nodal Root (Branched)			Table 6			Normal		No			0	0.25		Type:	Normal		Stdev:	0.03					Stdev:	0.03
L type Branching on Nodal Roots of tillers			Table 7			Normal		No			10	0.25		Mean:	1		min:	0.1					min:	0.1
											16	0.4		Stdev:	0.3		Max:	0.5					Max:	0.5
											28	0.4		min:	0.15		Unit:	Cm					Unit:	Cm
											40	1		Max:	2
														Unit:	N/A
Table A shows the index of IBD imput parameters for each type of root.
Tables 2 to 7 show the interbranching distance per days of creation, as well as any modifiers that affect them.											Table 6: L-type Laterals In Fast Nodal Roots:						Table 7: L-type Laterals in Branched Nodal Roots:						Table 8: L-type Laterals In Nodal Roots of Tillers:
The Branching Frequency represent the IBD between the roots branching from a specific root.												L-type Laterals In Fast Nodal Roots:						L-type Laterals:						L-type Laterals:
In the case of the L-type branching in Primary roots, there is a multiplier applied to add the stochastisity to a base IBD.											Branch Emergence Delay:			2	day		Branch Emergence Delay:			1	day		Branch Emergence Delay:			1	day
S-type IBD is modeled to be consistent across the root structure except for the primary root.											Branch Spatial Offset:			8.5	cm		Branch Spatial Offset:			2	cm		Branch Spatial Offset:			2	cm
											Branching Frequency:						Branching frequency						Branching frequency
											Type:	Normal					Type:	Normal					Type:	Normal
											Mean:	1					Mean:	1					Mean:	1
											Stdev:	0.1					Stdev:	0.2					Stdev:	0.2
											min:	0.5					min:	0.2					min:	0.2
											Max:	2					Max:	2					Max:	2
											Unit:	Cm					Unit:	Cm					Unit:	Cm

## Sheet: Growth Rates
Table B: Root Growth Imput Parameters																Table 8 Growth rate primary root (cm day-1)
		Root Class														Primary Root Table:
			Growth Rate Calculation type:			Modifier		Additional Modifier								day	cm day-1
Primary Root			Table 8			None		No								0	0.01
Nodal Root (fast)			Table 9			Lognormal		Yes								1	1.8
Nodal Root (Branched)			Table 10			Lognormal		Yes								2	2.2
Nodals of Tillers			Table 11			Lognormal		Yes								10	1.9
L-type (primary)			Table 12			Lognormal		Yes								55	1.5
L-type (Nodals)			Table 13			Lognormal		No
S-type (primary)			Table 14			Lognormal		No								Table 9 Growth rate Nodal Root (fast) (cm day-1) and modifiers
S-type (Nodals)			Table 15			Lognormal		No								Nodal Root (fast) Table:			Longitudinal Multiplier:			Length to Diameter Multiplier
																day	cm day-1
																0	0.01		Type:	Lognormal
Table 8 shows the index of root growth imput parameters for each type of root.																1	1		Mean:	1.5		0	0
Tables 9 to 15 represent the growth rates per day of the roots at a given timepoint in the simulation.																2	2.2		Stdev:	0.3		1	1.1
Longitunidal multipliers, if given, represent a multiplier that affects the base growth rate given in the table.																14	2		min:	0.8		10	10.2
Ocasionally, there may exist more than one multiplier affecting a root.																25	1.9		Max:	2
																35	1.5		Unit:	Cm
																65	0.0001
																Table 10 Growth rate Nodal Root (branched) (cm day-1) and modifiers
																Nodal Root (branched) Table:			Longitudinal Multiplier:			Length to Diameter Multiplier
																day	cm day-1
																0	0.01		Type:	Lognormal
																1	1		Mean:	1.3		0	0
																2	2		Stdev:	0.2		1	1
																14	1.9		min:	0.8		10	10
																25	1.8		Max:	2
																35	1.6		Unit:	Cm
																65	0.0001
																Table 11 Growth rate Nodal Roots of Tillers (cm day-1) and modifiers
																Nodal Root of Tiller Table:			Longitudinal Multiplier:			Length to Diameter Multiplier
																day	cm day-1
																0	0.01		Type:	Lognormal		0	0.5
																1	1		Mean:	1		0.7	0.8
																2	2.1		Stdev:	0.011		1	1
																15	1.8		min:	0.7		2	1.2
																25	1.7		Max:	4		4	1.3
																35	1.6		Unit:	Cm		10	1.3
																65	0.0001
																Table 12 Growth rate of L-types on Primary root (cm day-1) and modifiers
																L-type (Primary) Table:			Longitudinal Multiplier:
																day	cm day-1
																0	0		Type:	Lognormal
																3	0.5		Mean:	1
																4	0.5		Stdev:	0.3
																8	0.4		min:	0.5
																10	0.3		Max:	2
																17	0.2		Unit:	Cm
																21	0.2
																23	0.2		Longitudinal Multiplier:
																25	0.2
																30	0.2		0	1.3
																			6	1
																			10	0.9
																Table 13 Growth rate of L-types onNodal roots (cm day-1) and modifiers
																	L-type (nodal) Table:			Longitudinal Multiplier:
																	day	cm day-1
																	0	0		Type:	Lognormal
																	3	0.4		Mean:	1
																	4	0.4		Stdev:	0.3
																	8	0.3		min:	0.5
																	10	0.3		Max:	2
																	17	0.2		Unit:	Cm
																	21	0.2
																	23	0.2
																	25	0.2
																	30	0.2
																Table 14 Growth rate of S-types on Primary root (cm day-1) and modifiers
																S-type (Primary) Table:			Longitudinal Multiplier:
																0	0		Type:	Lognormal
																1	0		Mean:	1.2
																2	0.1		Stdev:	0.3
																4	0.1		min:	1
																5	0		Max:	2
																			Unit:	Cm
																Table 15 Growth rate of S-types on Nodal roots (cm day-1) and modifiers
																S-type (nodal) Table:			Longitudinal Multiplier:
																0	0		Type:	Lognormal
																1	0		Mean:	1.2
																2	0.1		Stdev:	0.1
																3	0.1		min:	0.9
																5	0		Max:	1.5
																			Unit:	Cm
