# Supplementary material for: Cost-Benefit Analysis of the Upland-Rice Root Architecture in Relation to Phosphate: 3D Simulations Highlight the Importance of S-Type Lateral Roots for Reducing the Pay-Off Time
Source: Front Plant Sci. 2021 Mar 12;12:641835. doi: 10.3389/fpls.2021.641835 (PMC7996052; doi:10.3389/fpls.2021.641835)
Supplement: Supplementary file 3 [file Table_3.xlsx]

## Sheet: Growth Rates
Table B: Root Growth Imput Parameters																Table 8 Growth rate primary root (cm day-1)
		Root Class														Primary Root Table:
			Growth Rate Calculation type:			Modifier		Additional Modifier								day	cm day-1
Primary Root			Table 8			None		No								0	0.01
Nodal Root (fast)			Table 9			Lognormal		Yes								1	1.8
Nodal Root (Branched)			Table 10			Lognormal		Yes								2	2.2
Nodals of Tillers			Table 11			Lognormal		Yes								10	1.9
L-type (primary)			Table 12			Lognormal		Yes								55	1.5
L-type (Nodals)			Table 13			Lognormal		No
S-type (primary)			Table 14			Lognormal		No								Table 9 Growth rate Nodal Root (fast) (cm day-1) and modifiers
S-type (Nodals)			Table 15			Lognormal		No								Nodal Root (fast) Table:			Longitudinal Multiplier:			Length to Diameter Multiplier
																day	cm day-1
																0	0.01		Type:	Lognormal
Table 8 shows the index of root growth imput parameters for each type of root.																1	1		Mean:	1.5		0	0
Tables 9 to 15 represent the growth rates per day of the roots at a given timepoint in the simulation.																2	2.2		Stdev:	0.3		1	1.1
Longitunidal multipliers, if given, represent a multiplier that affects the base growth rate given in the table.																14	2		min:	0.8		10	10.2
Ocasionally, there may exist more than one multiplier affecting a root.																25	1.9		Max:	2
																35	1.5		Unit:	Cm
																65	0.0001
																Table 10 Growth rate Nodal Root (branched) (cm day-1) and modifiers
																Nodal Root (branched) Table:			Longitudinal Multiplier:			Length to Diameter Multiplier
																day	cm day-1
																0	0.01		Type:	Lognormal
																1	1		Mean:	1.3		0	0
																2	2		Stdev:	0.2		1	1
																14	1.9		min:	0.8		10	10
																25	1.8		Max:	2
																35	1.6		Unit:	Cm
																65	0.0001
																Table 11 Growth rate Nodal Roots of Tillers (cm day-1) and modifiers
																Nodal Root of Tiller Table:			Longitudinal Multiplier:			Length to Diameter Multiplier
																day	cm day-1
																0	0.01		Type:	Lognormal		0	0.5
																1	1		Mean:	1		0.7	0.8
																2	2.1		Stdev:	0.011		1	1
																15	1.8		min:	0.7		2	1.2
																25	1.7		Max:	4		4	1.3
																35	1.6		Unit:	Cm		10	1.3
																65	0.0001
																Table 12 Growth rate of L-types on Primary root (cm day-1) and modifiers
																L-type (Primary) Table:			Longitudinal Multiplier:
																day	cm day-1
																0	0		Type:	Lognormal
																3	0.5		Mean:	1
																4	0.5		Stdev:	0.3
																8	0.4		min:	0.5
																10	0.3		Max:	2
																17	0.2		Unit:	Cm
																21	0.2
																23	0.2		Longitudinal Multiplier:
																25	0.2
																30	0.2		0	1.3
																			6	1
																			10	0.9
																Table 13 Growth rate of L-types onNodal roots (cm day-1) and modifiers
																	L-type (nodal) Table:			Longitudinal Multiplier:
																	day	cm day-1
																	0	0		Type:	Lognormal
																	3	0.4		Mean:	1
																	4	0.4		Stdev:	0.3
																	8	0.3		min:	0.5
																	10	0.3		Max:	2
																	17	0.2		Unit:	Cm
																	21	0.2
																	23	0.2
																	25	0.2
																	30	0.2
																Table 14 Growth rate of S-types on Primary root (cm day-1) and modifiers
																S-type (Primary) Table:			Longitudinal Multiplier:
																0	0		Type:	Lognormal
																1	0		Mean:	1.2
																2	0.1		Stdev:	0.3
																4	0.1		min:	1
																5	0		Max:	2
																			Unit:	Cm
																Table 15 Growth rate of S-types on Nodal roots (cm day-1) and modifiers
																S-type (nodal) Table:			Longitudinal Multiplier:
																0	0		Type:	Lognormal
																1	0		Mean:	1.2
																2	0.1		Stdev:	0.1
																3	0.1		min:	0.9
																5	0		Max:	1.5
																			Unit:	Cm
