# Supplementary material for: Cost-Benefit Analysis of the Upland-Rice Root Architecture in Relation to Phosphate: 3D Simulations Highlight the Importance of S-Type Lateral Roots for Reducing the Pay-Off Time
Source: Front Plant Sci. 2021 Mar 12;12:641835. doi: 10.3389/fpls.2021.641835 (PMC7996052; doi:10.3389/fpls.2021.641835)
Supplement: Supplementary file 4 [file Table_4.xlsx]

## Sheet: Table S4 simulation Benefitcost
Supplementary Table 4:		Group of tables showing cost vs benefit calculations with different values (0.5x and 2.0x) for lengths in S-types, L-types, and a change in nodal root diameter.
Base
Root Type	P uptake (ug)	RL (m)	RWt (mg)	RE-L (ug/m)	RE-Wt (ug/mg)	Cost (µg P)	Benefit/ cost	Benefit/cost vs Base	Cost Recovery
Root Hair	109.989	395.899	0.777658	0.27782	141.436	0.622127	176.795	100	0.0658398
S-type	107.355	33.7044	4.63911	3.18519	23.1413	3.71129	28.9266	100	0.402402
L-type	174.504	21.9848	50.5196	7.93748	3.45419	40.4156	4.31774	100	2.69588
Nodal Roots	297.364	10.7915	399.974	27.5554	0.74346	319.979	0.929325	100	12.5254
total	689.212	462.379	455.91	1.49058	1.51173	364.728	1.88966	100	6.15967
S-type lateral length x 0.5
Root Type	P uptake (ug)	RL (m)	RWt (mg)	RE-L (ug/m)	RE-Wt (ug/mg)	Cost (µg P)	Benefit/ cost	Benefit/cost vs Base	Cost Recovery
Root Hair	88.8219	315.105	0.618956	0.281881	143.503	0.495165	179.379	101.462	0.0615272
S-type	53.4071	16.8076	2.3211	3.17755	23.0094	1.85688	28.7618	99.4301	0.383727
L-type	174.138	21.9495	50.5458	7.93358	3.44516	40.4367	4.30645	99.7384	2.56282
Nodal Roots	298.477	10.7559	395.431	27.7501	0.754813	316.345	0.943517	101.527	11.6974
total	614.844	364.618	448.917	1.68627	1.36962	359.133	1.71202	90.5994	6.44657
S-type lateral length x 2.0
Root Type	P uptake (ug)	RL (m)	RWt (mg)	RE-L (ug/m)	RE-Wt (ug/mg)	Cost (µg P)	Benefit/ cost	Benefit/cost vs Base	Cost Recovery
Root Hair	137.65	557.203	1.09451	0.247038	125.765	0.875605	157.206	88.92	0.0668209
S-type	217.513	67.231	9.25448	3.23531	23.5035	7.40358	29.3794	101.565	0.357551
L-type	173.626	21.9228	50.3561	7.9199	3.44797	40.2849	4.30997	99.8199	2.43729
Nodal Roots	297.595	10.7721	396.58	27.6265	0.750405	317.264	0.938007	100.934	11.1989
total	826.385	657.129	457.285	1.25757	1.80716	365.828	2.25895	119.542	4.65024
L-type lateral length x 0.5
Root Type	P uptake (ug)	RL (m)	RWt (mg)	RE-L (ug/m)	RE-Wt (ug/mg)	Cost (µg P)	Benefit/ cost	Benefit/cost vs Base	Cost Recovery
Root Hair	72.9083	290.85	0.571313	0.250673	127.615	0.45705	159.519	90.2285	0.0700015
S-type	76.2089	22.953	3.15925	3.32022	24.1225	2.5274	30.1531	104.24	0.37033
L-type	81.4723	10.8772	25.0125	7.49016	3.25727	20.01	4.07158	94.2989	2.74257
Nodal Roots	297.493	10.7054	390.827	27.7891	0.761189	312.662	0.951486	102.385	11.7359
total	528.083	335.386	419.57	1.57455	1.25863	335.656	1.57329	83.2576	7.09763
L-type lateral length x 2.0
Root Type	P uptake (ug)	RL (m)	RWt (mg)	RE-L (ug/m)	RE-Wt (ug/mg)	Cost (µg P)	Benefit/ cost	Benefit/cost vs Base	Cost Recovery
Root Hair	160.913	606.09	1.19053	0.265493	135.16	0.952428	168.95	95.5629	0.0618554
S-type	171.01	55.3588	7.61957	3.08913	22.4436	6.09566	28.0545	96.9851	0.372507
L-type	365.841	43.9622	100.79	8.32173	3.62974	80.632	4.53717	105.082	2.3033
Nodal Roots	299.665	10.7791	396.471	27.8005	0.755831	317.176	0.944789	101.664	11.0612
total	997.429	716.19	506.071	1.39269	1.97093	404.856	2.46366	130.376	4.24185
Fast nodal root diameter (from 0.65-0.5 cm)
Root Type	P uptake (ug)	RL (m)	RWt (mg)	RE-L (ug/m)	RE-Wt (ug/mg)	Cost (µg P)	Benefit/ cost	Benefit/cost vs Base	Cost Recovery
Root Hair	90.444	395.131	0.77615	0.228896	116.529	0.62092	145.661	82.3901	0.0734752
S-type	107.924	33.7935	4.73068	3.19363	22.8136	3.78454	28.517	98.584	0.375302
L-type	171.264	21.697	49.3032	7.89344	3.47368	39.4426	4.3421	100.564	2.46482
Nodal Roots	262.732	10.7314	286.199	24.4825	0.918003	228.959	1.1475	123.477	9.32676
total	632.363	461.353	341.009	1.37067	1.85439	272.807	2.31798	122.667	4.61716
